# Supplementary material for: Self-Assembling E2-Based Nanoparticles Improve Vaccine Thermostability and Protective Immunity against CSFV
Source: Int J Mol Sci. 2024 Jan 2;25(1):596. doi: 10.3390/ijms25010596 (PMC10778992; doi:10.3390/ijms25010596)
Supplement: Supplementary file 1 [file ijms-25-00596-s001.zip]

Archive with 1 entries (1 files):
- ijms-2760438-supplementary.pdf
